# Supplementary material for: The Presence of Testis Determines Aristolochic Acid-Induced Nephrotoxicity in Mice
Source: Toxins (Basel). 2023 Feb 1;15(2):118. doi: 10.3390/toxins15020118 (PMC9962534; doi:10.3390/toxins15020118)
Supplement: Supplementary file 1 [file toxins-15-00118-s001.zip]

Archive with 1 entries (1 files):
- toxins-2124276-supplementary.xlsx
