# Supplementary material for: The Presence of Testis Determines Aristolochic Acid-Induced Nephrotoxicity in Mice
Source: Toxins (Basel). 2023 Feb 1;15(2):118. doi: 10.3390/toxins15020118 (PMC9962534; doi:10.3390/toxins15020118)
Supplement: Supplementary file 1 [file toxins-15-00118-s001.zip › toxins-2124276-supplementary.xlsx]

## Sheet: Fig 1a. BW
BODY WEIGHT CHANGE
gram
No	Control				AA
	Male		Female		Male		Female
	0 d	7 d	0 d	7 d	0 d	7 d	0 d	7 d
1	24.6	24.6	21.9	23	26.4	20.7	23.4	21.9
2	25.4	26.1	21.8	22.3	26	18.2	22.9	20.5
3	25.3	25.4	20.9	21.5	26.5	18.6	23.1	21.5
4	22.8	23.7	22.2	22.7	23.8	17.7	21.7	20.2
5	24.9	25.1	21.9	22.6	22.4	18.7	23.9	21.5
6	26	26.3	23.6	24.3	26	21.7	20.3	18.4
mean	24.8333	25.2	22.05	22.7333	25.1833	19.2667	22.55	20.6667
Changed body weight (7 d minus 0 d), gram
No	Control				AA
	Male		Female		Male		Female
1	0		1.1		-5.7		-1.5
2	0.7		0.5		-7.8		-2.4
3	0.1		0.6		-7.9		-1.6
4	0.9		0.5		-6.1		-1.5
5	0.2		0.7		-3.7		-2.4
6	0.3		0.7		-4.3		-1.9
mean	0.366667		0.683333		-5.91667		-1.88333
SD	0.355903		0.22286		1.73714		0.426224
SE	0.145297		0.0909823		0.709186		0.174005
vs. male			0.15				0.004
vs. control					<0.001		0.002
Normality Test (Shapiro-Wilk) :					Failed (P < 0.050)
Kruskal-Wallis + Student-Newman-Keuls Test :
H = 20.041 with 3 degrees of freedom (P < 0.001)

## Sheet: Fig 1c. PCr
PLASMA CREATININE
mg/dl
kidney no.	Control		AA
	Male	Female	Male	Female
1	0.22	0.25	2.91	0.61
2	0.3	0.32	3.15	0.38
3	0.19	0.24	2.48	0.37
4	0.3	0.22	2.06	0.31
5	0.16	0.27	4.27	0.31
6	0.25	0.28	1.8	0.32
mean	0.236667	0.263333	2.77833	0.383333
SD	0.0575036	0.0350238	0.887996	0.115181
SEM	0.0234758	0.0142984	0.362523	0.0470225
Logarithmic transformation
kidney no.	Control		AA
	Male	Female	Male	Female
1	-0.657577	-0.60206	0.463893	-0.21467
2	-0.522879	-0.49485	0.498311	-0.420216
3	-0.721246	-0.619789	0.394452	-0.431798
4	-0.522879	-0.657577	0.313867	-0.508638
5	-0.79588	-0.568636	0.630428	-0.508638
6	-0.60206	-0.552842	0.255273	-0.49485
mean	-0.637087	-0.582626	0.426037	-0.429802
SD	0.109574	0.0568575	0.135035	0.112285
SEM	0.0447332	0.023212	0.0551278	0.04584
vs. male		0.354		<0.001
vs. control			<0.001	0.026
Normality Test (Shapiro-Wilk) :				Passed (P = 0.621)
Two Way ANOVA + Tukey Test
Source of Variation			DF	SS	MS	F	P
AA			1	2.218	2.218	192.511	<0.001
Sex			1	0.963	0.963	83.618	<0.001
AA x sex			1	1.243	1.243	107.893	<0.001
Residual			20	0.23	0.0115
Total			23	4.654	0.202

## Sheet: Fig 1d-g. TIC
TUBULAR INJURY SCORE IN CORTEX															TUBULAR INJURY SCORE IN OUTER STRIPE OF OUTER MEDULLA															TUBULAR INJURY SCORE IN INNER STRIPE OF OUTER MEDULLA															TUBULAR INJURY SCORE IN INNER MEDULLA
Tubular injury score per image															Tubular injury score per image															Tubular injury score per image															Tubular injury score per image
image no.	kidney no.	Control						AA							image no.	kidney no.	Control						AA							image no.	kidney no.	Control						AA							image no.	kidney no.	Control
		Male			Female			Male			Female						Male			Female			Male			Female						Male			Female			Male			Female						Male
		injured	total	%	injured	total	%	injured	total	%	injured	total	%				injured	total	%	injured	total	%	injured	total	%	injured	total	%				injured	total	%	injured	total	%	injured	total	%	injured	total	%				injured	total	%
1	1	0	31	0	1	45	2.22222	34	38	89.4737	0	45	0		1	1	0	29	0	0	31	0	30	33	90.9091	1	42	2.38095		1	1	2	42	4.7619	4	40	10	25	28	89.2857	2	42	4.7619		1	1	0	72	0
2		1	34	2.94118	1	48	2.08333	29	37	78.3784	1	42	2.38095		2		1	26	3.84615	0	36	0	25	27	92.5926	0	34	0		2		3	38	7.89474	1	38	2.63158	39	42	92.8571	3	38	7.89474		2		1	75	1.33333
3		0	35	0	2	43	4.65116	33	42	78.5714	0	47	0		3		0	23	0	1	45	2.22222	24	26	92.3077	2	46	4.34783		3		3	36	8.33333	3	41	7.31707	30	33	90.9091	1	33	3.0303		3		1	78	1.28205
4		1	33	3.0303	1	46	2.17391	30	37	81.0811	1	47	2.12766		4		2	32	6.25	1	33	3.0303	29	32	90.625	1	34	2.94118		4		2	40	5	2	32	6.25	23	26	88.4615	4	36	11.1111		4		2	74	2.7027
5		2	32	6.25	0	44	0	35	38	92.1053	3	41	7.31707		5		1	33	3.0303	0	31	0	28	30	93.3333	3	39	7.69231		5		0	44	0	2	35	5.71429	31	34	91.1765	3	34	8.82353		5		0	68	0
6	2	1	36	2.77778	1	47	2.12766	32	36	88.8889	1	46	2.17391		6	2	0	34	0	2	27	7.40741	33	36	91.6667	3	43	6.97674		6	2	1	44	2.27273	1	38	2.63158	35	38	92.1053	3	34	8.82353		6	2	0	64	0
7		2	37	5.40541	0	52	0	39	46	84.7826	0	44	0		7		3	33	9.09091	1	29	3.44828	25	27	92.5926	1	53	1.88679		7		3	37	8.10811	3	36	8.33333	32	35	91.4286	6	42	14.2857		7		1	66	1.51515
8		1	42	2.38095	1	50	2	38	46	82.6087	1	45	2.22222		8		2	34	5.88235	3	28	10.7143	27	29	93.1034	3	54	5.55556		8		0	32	0	2	37	5.40541	33	36	91.6667	1	45	2.22222		8		1	68	1.47059
9		1	40	2.5	3	46	6.52174	35	39	89.7436	2	48	4.16667		9		1	32	3.125	0	27	0	34	36	94.4444	2	42	4.7619		9		3	37	8.10811	3	32	9.375	18	21	85.7143	2	42	4.7619		9		0	72	0
10		0	43	0	1	42	2.38095	37	41	90.2439	0	46	0		10		2	30	6.66667	1	31	3.22581	32	37	86.4865	2	46	4.34783		10		0	37	0	4	36	11.1111	27	30	90	9	54	16.6667		10		0	71	0
11	3	0	42	0	2	45	4.44444	35	40	87.5	0	40	0		11	3	0	38	0	2	26	7.69231	33	35	94.2857	1	46	2.17391		11	3	0	41	0	3	39	7.69231	43	46	93.4783	3	34	8.82353		11	3	2	88	2.27273
12		0	33	0	0	43	0	23	28	82.1429	2	44	4.54545		12		0	38	0	1	26	3.84615	38	40	95	0	52	0		12		2	34	5.88235	5	36	13.8889	42	45	93.3333	3	43	6.97674		12		1	87	1.14943
13		0	35	0	0	39	0	29	34	85.2941	3	45	6.66667		13		1	26	3.84615	3	29	10.3448	21	23	91.3043	0	41	0		13		3	33	9.09091	1	45	2.22222	50	53	94.3396	5	36	13.8889		13		1	94	1.06383
14		0	40	0	1	46	2.17391	39	45	86.6667	0	46	0		14		1	28	3.57143	3	25	12	14	16	87.5	2	32	6.25		14		3	37	8.10811	4	43	9.30233	39	42	92.8571	6	48	12.5		14		2	92	2.17391
15		1	36	2.77778	0	43	0	38	41	92.6829	1	47	2.12766		15		2	29	6.89655	0	32	0	18	20	90	1	29	3.44828		15		1	40	2.5	1	37	2.7027	25	28	89.2857	5	43	11.6279		15		1	86	1.16279
16	4	2	43	4.65116	2	47	4.25532	34	40	85	0	45	0		16	4	1	35	2.85714	1	26	3.84615	15	17	88.2353	1	33	3.0303		16	4	1	35	2.85714	6	42	14.2857	34	37	91.8919	9	45	20		16	4	0	84	0
17		0	45	0	1	46	2.17391	41	46	89.1304	0	46	0		17		2	28	7.14286	0	22	0	16	19	84.2105	0	37	0		17		3	40	7.5	2	32	6.25	48	51	94.1176	5	40	12.5		17		0	85	0
18		1	46	2.17391	2	46	4.34783	31	34	91.1765	0	45	0		18		2	27	7.40741	6	35	17.1429	21	24	87.5	4	36	11.1111		18		0	41	0	1	43	2.32558	33	36	91.6667	3	36	8.33333		18		1	75	1.33333
19		2	39	5.12821	1	38	2.63158	33	37	89.1892	1	40	2.5		19		3	30	10	5	28	17.8571	19	22	86.3636	2	37	5.40541		19		0	42	0	4	45	8.88889	29	32	90.625	1	29	3.44828		19		0	78	0
20		2	37	5.40541	0	43	0	33	38	86.8421	1	46	2.17391		20		2	27	7.40741	2	33	6.06061	23	26	88.4615	2	41	4.87805		20		1	41	2.43902	2	35	5.71429	29	32	90.625	3	35	8.57143		20		2	76	2.63158
21	5	1	42	2.38095	2	48	4.16667	34	38	89.4737	1	41	2.43902		21	5	1	28	3.57143	2	34	5.88235	33	35	94.2857	0	35	0		21	5	2	37	5.40541	3	37	2.7027	15	19	78.9474	2	43	4.65116		21	5	0	73	0
22		0	36	0	2	45	4.44444	37	40	92.5	0	37	0		22		1	30	3.33333	0	16	0	21	23	91.3043	1	42	2.38095		22		4	38	10.5263	1	34	11.7647	33	36	91.6667	4	47	8.51064		22		1	84	1.19048
23		0	35	0	1	45	2.22222	26	29	89.6552	1	43	2.32558		23		0	31	0	1	25	4	25	27	92.5926	0	42	0		23		1	41	2.43902	4	38	7.89474	27	32	84.375	1	38	2.63158		23		1	83	1.20482
24		1	46	2.17391	1	43	2.32558	32	36	88.8889	2	43	4.65116		24		0	27	0	0	27	0	29	33	87.8788	3	38	7.89474		24		2	38	5.26316	3	35	5.71429	19	24	79.1667	2	37	5.40541		24		0	86	0
25		2	46	4.34783	1	41	2.43902	28	32	87.5	5	45	11.1111		25		1	29	3.44828	1	31	3.22581	39	44	88.6364	3	45	6.66667		25		2	40	5	2	37	5.40541	22	26	84.6154	2	35	5.71429		25		0	89	0
26	6	2	46	4.34783	0	41	0	30	34	88.2353	7	44	15.9091		26	6	2	29	6.89655	1	33	3.0303	34	37	91.8919	2	38	5.26316		26	6	4	37	10.8108	2	33	6.06061	11	14	78.5714	3	34	8.82353		26	6	1	76	1.31579
27		1	38	2.63158	0	38	0	34	40	85	5	43	11.6279		27		2	31	6.45161	0	23	0	30	32	93.75	3	34	8.82353		27		3	41	7.31707	2	39	7.69231	13	18	72.2222	5	43	11.6279		27		1	71	1.40845
28		1	37	2.7027	1	39	2.5641	39	42	92.8571	4	42	9.52381		28		0	25	0	2	25	8	29	32	90.625	2	34	5.88235		28		1	39	2.5641	3	36	11.1111	19	22	86.3636	6	47	12.766		28		0	82	0
29		2	41	4.87805	0	40	0	38	43	88.3721	0	45	0		29		1	22	4.54545	3	33	9.09091	27	29	93.1034	3	41	7.31707		29		3	32	9.375	4	37	8.10811	23	26	88.4615	2	42	4.7619		29		1	85	1.17647
30		0	38	0	2	38	5.26316	36	41	87.8049	0	38	0		30		2	31	6.45161	1	31	3.22581	24	27	88.8889	4	37	10.8108		30		0	33	0	3	35	8.57143	30	33	90.9091	2	46	4.34783		30		0	83	0
Mean		0.9	38.8	2.29616	1	43.9	2.25377	33.7333	38.6	87.393	1.4	43.8667	3.19966		Mean		1.2	29.8333	4.05729	1.43333	29.2667	4.84312	26.5333	29.1333	90.796	1.73333	40.1	4.40758		Mean		1.76667	38.2333	4.71858	2.7	37.4333	7.23559	29.2333	32.5	88.7041	3.53333	40.0333	8.60973		Mean		0.7	78.8333	0.879581
Tubular injury score per kidney															Tubular injury score per kidney															Tubular injury score per kidney															Tubular injury score per kidney
kidney no.		Control						AA							kidney no.		Control						AA							kidney no.		Control						AA							kidney no.		Control
		Male			Female			Male			Female						Male			Female			Male			Female						Male			Female			Male			Female						Male
1		2.4443			2.22613			83.922			2.36514				1		2.62529			1.05051			91.9535			3.47245				1		5.19799			6.38259			90.538			7.12432				1		1.06362
2		2.61283			2.60607			87.2535			1.71256				2		4.95299			4.95916			91.6587			4.70576				2		3.69779			7.37129			90.183			9.35201				2		0.597148
3		0.555556			1.32367			86.8573			2.66796				3		2.86283			6.77666			91.618			2.37444				3		5.11627			7.16169			92.6588			10.7634				3		1.56454
4		3.47174			2.68173			88.2676			0.934783				4		6.96296			8.98135			86.9542			4.88497				4		2.55923			7.49289			91.7852			10.5706				4		0.792982
5		1.78054			3.11959			89.6035			4.10538				5		2.07061			2.62163			90.9396			3.38847				5		5.72678			6.69637			83.7542			5.38261				5		0.479059
6		2.91203			1.56545			88.4539			7.41216				6		4.86905			4.6694			91.6518			7.61938				6		6.0134			8.30871			83.3056			8.46542				6		0.780142
Mean		2.29616			2.25377			87.393			3.19966				Mean		4.05729			4.84312			90.796			4.40758				Mean		4.71858			7.23559			88.7041			8.60973				Mean		0.879581
SD		1.01775			0.69232			1.95609			2.31887				SD		1.86163			2.83641			1.91167			1.82643				SD		1.32558			0.672316			4.10679			2.08211				SD		0.390028
SEM		0.415495			0.282638			0.798571			0.946674				SEM		0.760009			1.15796			0.780436			0.745637				SEM		0.541166			0.274472			1.67659			0.850018				SEM		0.159228
vs. male					0.957						<0.001				vs. male					0.534						<0.001				vs. male					0.087						<0.001
vs. control								<0.001			0.329				vs. control								<0.001			0.73				vs. control								<0.001			0.337				Logarithmic transformation
																																													kidney no.		Control
Normality Test (Shapiro-Wilk) :					Passed (P = 0.393)										Normality Test (Shapiro-Wilk) :					Passed (P = 0.728)										Normality Test (Shapiro-Wilk) :					Passed (P = 0.188)												Male
																																													1		0.0267855
Two Way ANOVA + Tukey Test															Two Way ANOVA + Tukey Test															Two Way ANOVA + Tukey Test															2		-0.223918
Source of Variation			DF	SS		MS			F			P			Source of Variation			DF	SS		MS			F			P			Source of Variation			DF	SS		MS			F			P			3		0.194386
AA			1	11105		11105			4144.22			<0.001			AA			1	11172.4		11172.4			2415.48			<0.001			AA			1	10929.4		10929.4			1867.47			<0.001			4		-0.100736
Sex			1	10643.5		10643.5			3971.98			<0.001			Sex			1	10991.7		10991.7			2376.43			<0.001			Sex			1	9027.38		9027.38			1542.48			<0.001			5		-0.319611
AA x sex			1	10622.1		10622.1			3963.99			<0.001			AA x sex			1	11399		11399			2464.49			<0.001			AA x sex			1	10237		10237			1749.15			<0.001			6		-0.107826
Residual			20	53.593		2.68									Residual			20	92.506		4.625									Residual			20	117.05		5.853									Mean		-0.0884867
Total			23	32424.2		1409.75									Total			23	33655.6		1463.29									Total			23	30310.8		1317.86									SD		0.181983
																																													SEM		0.0742942
																																													vs. male
																																													vs. control
																																													Normality Test (Shapiro-Wilk) :
																																													Kruskal-Wallis + Student-Newman-Keuls Test :
																																													H = 15.867 with 3 degrees of freedom (P = 0.001)
[truncated: 9 more columns]

## Sheet: Fig 2a. BW
BODY WEIGHT CHANGE
gram
No	Control in female				AA in female
	Intact		Ovariectomy		Intact		Ovariectomy
	0 d	7 d	0 d	7 d	0 d	7 d	0 d	7 d
1	23	23.7	20.1	20.7	20.5	19.7	23	22.5
2	20	21.6	22.8	23.3	22.1	21.3	21.5	20.4
3	20.2	21.5	22	22.8	24.1	21.9	20.8	19.5
4	19.8	20.9	21.8	22.1	22.3	20.1	24.5	23.2
5	24	24.2	21.5	22.1	21.5	20.5	24.7	23.3
6	23.3	23.4	22.9	23.9	22.2	21.3	21.3	21
mean	21.7167	22.55	21.85	22.4833	22.1167	20.8	22.6333	21.65
Changed body weight (7 d minus 0 d), gram
No	Control in female				AA in female
	Intact		Ovariectomy		Intact		Ovariectomy
1	0.7		0.6		-0.8		-0.5
2	1.6		0.5		-0.8		-1.1
3	1.3		0.8		-2.2		-1.3
4	1.1		0.3		-2.2		-1.3
5	0.2		0.6		-1		-1.4
6	0.1		1		-0.9		-0.3
mean	0.833333		0.633333		-1.31667		-0.983333
SD	0.60553		0.242212		0.688234		0.466548
SE	0.247207		0.0988826		0.280971		0.190467
vs. male			0.52				0.288
vs. control					<0.001		<0.001
Normality Test (Shapiro-Wilk) :				Passed (P = 0.259)
Two Way ANOVA + Tukey Test
Source of Variation		DF	SS		MS		F		P
AA		1	21.282		21.282		76.233		<0.001
Ovary		1	0.0267		0.0267		0.0955		0.76
AA x ovary		1	0.427		0.427		1.528		0.231
Residual		20	5.583		0.279
Total		23	27.318		1.188

## Sheet: Fig 2b. PCr
PLASMA CREATININE
mg/dl
kidney no.	Control in female		AA in female
	Intact	Ovariectomoy	Intact	Ovariectomoy
1	0.19	0.18	0.54	0.34
2	0.26	0.26	0.37	0.31
3	0.24	0.3	0.34	0.34
4	0.28	0.28	0.3	0.44
5	0.24	0.31	0.31	0.46
6	0.32	0.26	0.35	0.4
mean	0.255	0.265	0.368333	0.381667
SD	0.0437035	0.0463681	0.0879583	0.0608002
SEM	0.0178419	0.0189297	0.0359088	0.0248216
vs. male		0.784		0.715
vs. control			0.005	0.004
Normality Test (Shapiro-Wilk) :			Passed (P = 0.150)
Two Way ANOVA + Tukey Test
Source of Variation		DF	SS	MS	F	P
AA		1	0.0794	0.0794	20.486	<0.001
Ovary		1	0.000817	0.000817	0.211	0.651
AA x ovary		1	1.67e-05	1.67e-05	0.0043	0.948
Residual		20	0.0775	0.00387
Total		23	0.158	0.00685

## Sheet: Fig 2d-g. TIC
TUBULAR INJURY SCORE IN CORTEX															TUBULAR INJURY SCORE IN OUTER STRIPE OF OUTER MEDULLA															TUBULAR INJURY SCORE IN INNER STRIPE OF OUTER MEDULLA															TUBULAR INJURY SCORE IN INNER MEDULLA
Tubular injury score per image															Tubular injury score per image															Tubular injury score per image															Tubular injury score per image
image no.	kidney no.	Control in female						AA in female							image no.	kidney no.	Control in female						AA in female							image no.	kidney no.	Control in female						AA in female							image no.	kidney no.	Control in female
		Intact			Ovarectomoy			Intact			Ovarectomoy						Intact			Ovarectomoy			Intact			Ovarectomoy						Intact			Ovarectomoy			Intact			Ovarectomoy						Intact
		injured	total	%	injured	total	%	injured	total	%	injured	total	%				injured	total	%	injured	total	%	injured	total	%	injured	total	%				injured	total	%	injured	total	%	injured	total	%	injured	total	%				injured	total	%
1	1	1	29	3.44828	1	45	2.22222	2	36	5.55556	3	43	6.97674		1	1	1	28	3.57143	0	28	0	1	34	2.94118	1	35	2.85714		1	1	1	37	2.7027	0	34	0	2	40	5	2	38	5.26316		1	1	0	71	0
2		0	33	0	0	40	0	0	48	0	1	32	3.125		2		0	25	0	1	32	3.125	1	35	2.85714	0	27	0		2		2	38	5.26316	2	36	5.55556	1	41	2.43902	2	48	4.16667		2		0	73	0
3		0	32	0	1	38	2.63158	1	42	2.38095	2	36	5.55556		3		1	26	3.84615	1	31	3.22581	0	27	0	1	36	2.77778		3		2	36	5.55556	2	38	5.26316	0	43	0	1	35	2.85714		3		0	72	0
4		2	34	5.88235	2	43	4.65116	1	47	2.12766	0	33	0		4		0	27	0	2	27	7.40741	2	24	8.33333	1	38	2.63158		4		1	40	2.5	1	39	2.5641	2	45	4.44444	1	38	2.63158		4		1	75	1.33333
5		0	35	0	0	31	0	1	45	2.22222	1	31	3.22581		5		1	26	3.84615	1	26	3.84615	1	33	3.0303	0	33	0		5		2	36	5.55556	1	35	2.85714	3	45	6.66667	0	34	0		5		0	72	0
6	2	0	35	0	0	35	0	2	31	6.45161	1	43	2.32558		6	2	1	30	3.33333	0	27	0	1	32	3.125	2	28	7.14286		6	2	3	36	8.33333	2	37	5.40541	2	42	4.7619	2	40	5		6	2	2	66	3.0303
7		2	38	5.26316	1	32	3.125	1	37	2.7027	2	37	5.40541		7		2	31	6.45161	3	29	10.3448	1	28	3.57143	1	30	3.33333		7		1	37	2.7027	1	39	2.5641	1	45	2.22222	4	46	8.69565		7		1	68	1.47059
8		1	31	3.22581	2	34	5.88235	0	35	0	2	40	5		8		2	32	6.25	1	32	3.125	2	33	6.06061	1	26	3.84615		8		0	37	0	0	41	0	2	42	4.7619	2	43	4.65116		8		0	64	0
9		3	43	6.97674	0	36	0	1	38	2.63158	0	41	0		9		0	29	0	1	32	3.125	2	36	5.55556	2	29	6.89655		9		1	32	3.125	1	40	2.5	2	35	5.71429	1	38	2.63158		9		1	65	1.53846
10		0	27	0	0	37	0	0	38	0	1	34	2.94118		10		1	27	3.7037	0	30	0	1	26	3.84615	3	32	9.375		10		2	31	6.45161	2	37	5.40541	2	33	6.06061	3	40	7.5		10		0	71	0
11	3	0	33	0	0	31	0	0	36	0	3	43	6.97674		11	3	2	26	7.69231	1	31	3.22581	2	30	6.66667	2	33	6.06061		11	3	1	33	3.0303	3	36	8.33333	2	36	5.55556	2	37	5.40541		11	3	0	89	0
12		2	38	5.26316	1	35	2.85714	4	37	10.8108	2	38	5.26316		12		1	33	3.0303	0	27	0	1	25	4	1	27	3.7037		12		1	35	2.85714	2	38	5.26316	2	43	4.65116	1	40	2.5		12		1	91	1.0989
13		0	36	0	2	41	4.87805	2	32	6.25	4	40	10		13		2	31	6.45161	2	26	7.69231	0	34	0	1	30	3.33333		13		3	36	8.33333	2	34	5.88235	2	36	5.55556	2	41	4.87805		13		2	92	2.17391
14		2	41	4.87805	1	40	2.5	3	41	7.31707	1	36	2.77778		14		3	36	8.33333	0	31	0	1	25	4	1	34	2.94118		14		2	31	6.45161	1	34	2.94118	1	29	3.44828	2	37	5.40541		14		0	84	0
15		1	36	2.77778	0	29	0	0	43	0	0	35	0		15		1	32	3.125	2	30	6.66667	2	36	5.55556	0	27	0		15		1	40	2.5	2	40	5	3	35	8.57143	1	35	2.85714		15		0	75	0
16	4	2	37	5.40541	2	38	5.26316	0	32	0	1	32	3.125		16	4	1	29	3.44828	1	28	3.57143	1	32	3.125	2	28	7.14286		16	4	2	41	4.87805	2	32	6.25	3	38	7.89474	2	33	6.06061		16	4	1	76	1.31579
17		0	34	0	0	36	0	1	44	2.27273	0	38	0		17		2	27	7.40741	2	28	7.14286	2	33	6.06061	0	28	0		17		2	41	4.87805	2	36	5.55556	2	34	5.88235	1	35	2.85714		17		2	88	2.27273
18		0	32	0	1	33	3.0303	0	35	0	1	44	2.27273		18		1	26	3.84615	1	31	3.22581	2	29	6.89655	1	25	4		18		1	37	2.7027	1	41	2.43902	2	43	4.65116	2	39	5.12821		18		2	84	2.38095
19		1	38	2.63158	0	35	0	0	40	0	0	36	0		19		3	27	11.1111	2	33	6.06061	0	27	0	1	35	2.85714		19		1	42	2.38095	1	44	2.27273	1	42	2.38095	2	41	4.87805		19		0	83	0
20		2	41	4.87805	0	32	0	1	36	2.77778	1	42	2.38095		20		1	28	3.57143	0	32	0	1	30	3.33333	4	29	13.7931		20		0	40	0	0	35	0	3	46	6.52174	1	42	2.38095		20		1	75	1.33333
21	5	2	37	5.40541	1	31	3.22581	1	35	2.85714	1	45	2.22222		21	5	1	30	3.33333	3	31	9.67742	2	28	7.14286	3	33	9.09091		21	5	1	38	2.63158	3	37	2.7027	2	34	5.88235	1	38	2.63158		21	5	2	72	2.77778
22		0	35	0	0	38	0	1	36	2.77778	2	42	4.7619		22		0	28	0	2	27	7.40741	2	32	6.25	2	42	4.7619		22		2	37	5.40541	1	38	0	2	36	5.55556	2	36	5.55556		22		1	81	1.23457
23		1	36	2.77778	0	43	0	1	41	2.43902	0	37	0		23		1	26	3.84615	1	26	3.84615	2	35	5.71429	2	31	6.45161		23		3	38	7.89474	0	43	4.65116	1	35	2.85714	1	38	2.63158		23		0	82	0
24		0	37	0	2	45	4.44444	1	37	2.7027	1	43	2.32558		24		0	29	0	2	28	7.14286	2	36	5.55556	1	33	3.0303		24		1	34	2.94118	2	32	3.125	2	37	5.40541	2	40	5		24		1	86	1.16279
25		0	31	0	2	39	5.12821	2	43	4.65116	2	42	4.7619		25		0	31	0	1	29	3.44828	2	34	5.88235	0	30	0		25		2	37	5.40541	1	34	5.88235	1	35	2.85714	1	33	3.0303		25		0	76	0
26	6	1	33	3.0303	2	35	5.71429	2	44	4.54545	1	45	2.22222		26	6	1	32	3.125	0	33	0	0	30	0	1	33	3.0303		26	6	3	37	8.10811	2	39	5.12821	3	33	9.09091	2	32	6.25		26	6	1	78	1.28205
27		0	34	0	1	34	2.94118	3	33	9.09091	2	41	4.87805		27		2	27	7.40741	1	27	3.7037	0	32	0	1	25	4		27		2	39	5.12821	2	37	2.7027	1	38	2.63158	1	27	3.7037		27		1	82	1.21951
28		0	36	0	2	36	5.55556	1	38	2.63158	2	34	5.88235		28		1	26	3.84615	2	26	7.69231	1	31	3.22581	1	27	3.7037		28		2	34	5.88235	1	35	2.85714	2	39	5.12821	1	35	2.85714		28		0	83	0
29		1	32	3.125	1	34	2.94118	3	34	8.82353	1	37	2.7027		29		0	29	0	1	32	3.125	1	30	3.33333	2	30	6.66667		29		1	32	3.125	1	40	5	1	42	2.38095	1	38	2.63158		29		1	81	1.23457
30		0	30	0	1	41	2.43902	1	35	2.85714	2	40	5		30		1	30	3.33333	0	31	0	2	32	6.25	1	28	3.57143		30		0	35	0	2	41	4.87805	3	43	6.97674	2	34	5.88235		30		2	83	2.40964
Mean		0.8	34.8	2.16563	0.866667	36.5667	2.31435	1.2	38.3	3.22924	1.33333	38.6667	3.40362		Mean		1.1	28.8	3.79702	1.13333	29.3667	3.92759	1.26667	30.9667	4.07709	1.3	30.7333	4.23331		Mean		1.53333	36.5667	4.22412	1.43333	37.4	3.76598	1.86667	38.8333	4.865	1.6	37.7	4.19739		Mean		0.766667	77.9333	0.97564
Tubular injury score per kidney															Tubular injury score per kidney															Tubular injury score per kidney															Tubular injury score per kidney
kidney no.		Control in female						AA in female							kidney no.		Control in female						AA in female							kidney no.		Control in female						AA in female							kidney no.		Control in female
		Intact			Ovarectomoy			Intact			Ovarectomoy						Intact			Ovarectomoy			Intact			Ovarectomoy						Intact			Ovarectomoy			Intact			Ovarectomoy						Intact
1		1.86613			1.90099			2.45728			3.77662				1		2.25275			3.52087			3.43239			1.6533				1		4.31539			3.24799			3.71003			2.98371				1		0.266667
2		3.09314			1.80147			2.35718			3.13443				2		3.94773			3.31897			4.43175			6.11878				2		4.12253			3.17498			4.70418			5.69568				2		1.20787
3		2.5838			2.04704			4.87558			5.00354				3		5.72651			3.51696			4.04444			3.20776				3		4.63448			5.484			5.5564			4.2092				3		0.654563
4		2.58301			1.65869			1.0101			1.55574				4		5.87688			4.00014			3.8831			5.55862				4		2.96795			3.30346			5.46619			4.26099				4		1.46056
5		1.63664			2.55969			3.08556			2.81432				5		1.4359			6.30442			6.10901			4.66695				5		4.85566			3.27224			4.51152			3.7698				5		1.03503
6		1.23106			3.91824			5.58972			4.13707				6		3.54238			2.9042			2.56183			4.19442				6		4.44873			4.11322			5.24168			4.26496				6		1.22915
Mean		2.16563			2.31435			3.22924			3.40362				Mean		3.79702			3.92759			4.07709			4.23331				Mean		4.22412			3.76598			4.865			4.19739				Mean		0.97564
SD		0.700329			0.844739			1.70786			1.18922				SD		1.79421			1.21708			1.18362			1.62537				SD		0.665478			0.910766			0.702298			0.884248				SD		0.438773
SEM		0.285908			0.344863			0.697231			0.485497				SEM		0.732484			0.49687			0.483213			0.663556				SEM		0.27168			0.371819			0.286712			0.360993				SEM		0.179128
vs. intact					0.829						0.8				vs. intact					0.88						0.857				vs. intact					0.332						0.163				vs. intact
vs. control								0.133			0.125				vs. control								0.746			0.724				vs. control								0.18			0.36				vs. control
Normality Test (Shapiro-Wilk) :					Passed (P = 0.393)										Normality Test (Shapiro-Wilk) :					Passed (P = 0.282)										Normality Test (Shapiro-Wilk) :					Passed (P = 0.440)										Normality Test (Shapiro-Wilk) :
Two Way ANOVA + Tukey Test															Two Way ANOVA + Tukey Test															Two Way ANOVA + Tukey Test															Two Way ANOVA + Tukey Test
Source of Variation			DF	SS		MS			F			P			Source of Variation			DF	SS		MS			F			P			Source of Variation			DF	SS		MS			F			P			Source of Variation			DF	SS
AA			1	6.952		6.952			5.024			0.036			AA			1	0.515		0.515			0.235			0.633			AA			1	1.725		1.725			2.708			0.115			AA			1	0.199
Ovary			1	0.157		0.157			0.113			0.74			Ovary			1	0.123		0.123			0.0564			0.815			Ovary			1	1.901		1.901			2.985			0.099			Ovary			1	0.0337
AA x ovary			1	0.000987		0.000987			0.000713			0.979			AA x ovary			1	0.000987		0.000987			0.000451			0.983			AA x ovary			1	0.0658		0.0658			0.103			0.751			AA x ovary			1	0.0216
Residual			20	27.675		1.384									Residual			20	43.716		2.186									Residual			20	12.737		0.637									Residual			20	5.787
Total			23	34.785		1.512									Total			23	44.355		1.928									Total			23	16.429		0.714									Total			23	6.042
[truncated: 9 more columns]

## Sheet: Fig 3a. BW
BODY WEIGHT CHANGE
gram
No	Control in male				AA in male
	Intact		Orchiectomy		Intact		Orchiectomy
	0 d	7 d	0 d	7 d	0 d	7 d	0 d	7 d
1	24.6	25.1	26.4	29	23	18.7	25.3	19.6
2	25.4	26.6	23.2	24.2	22.8	18.1	26.1	21.6
3	25.3	25.4	22	22.4	23.4	17.7	23.3	20
4	24.6	25	26.1	27.7	27	19.2	24.5	21.1
5	25.9	26.3	22.7	23.3	27.5	19.6	28.9	24.3
6	25.3	25.8	25.3	25.8	24.8	18.7	23.4	19
mean	25.1833	25.7	24.2833	25.4	24.75	18.6667	25.25	20.9333
Changed body weight (7 d minus 0 d), gram
No	Control in male				AA in male
	Intact		Orchiectomy		Intact		Orchiectomy
1	0.5		2.6		-4.3		-5.7
2	1.2		1		-4.7		-4.5
3	0.1		0.4		-5.7		-3.3
4	0.4		1.6		-7.8		-3.4
5	0.4		0.6		-7.9		-4.6
6	0.5		0.5		-6.1		-4.4
mean	0.516667		1.11667		-6.08333		-4.31667
SD	0.365605		0.84951		1.51581		0.884119
SE	0.149257		0.346811		0.618825		0.36094
vs. intact			0.307				0.006
vs. control					<0.001		<0.001
Normality Test (Shapiro-Wilk) :				Passed (P = 0.460)
Two Way ANOVA + Tukey Test
Source of Variation		DF	SS		MS		F		P
AA		1	217.202		217.202		220.808		<0.001
Testis		1	8.402		8.402		8.541		0.008
AA x testis		1	2.042		2.042		2.076		0.165
Residual		20	19.673		0.984
Total		23	247.318		10.753

## Sheet: Fig 3b. PCr
PLASMA CREATININE
mg/dl
kidney no.	Control in male		AA in male
	Intact	Orchiectomy	Intact	Orchiectomy
1	0.3	0.29	3.69	0.56
2	0.34	0.38	1.99	1.15
3	0.36	0.28	2.11	0.81
4	0.17	0.26	2.04	1.01
5	0.25	0.21	1.83	1.1
6	0.14	0.26	3.9	1.51
mean	0.26	0.28	2.59333	1.02333
SD	0.090111	0.0562139	0.937714	0.322221
SEM	0.0367877	0.0229492	0.38282	0.131546
Logarithmic transformation
kidney no.	Control in male		AA in male
	Intact	Orchiectomy	Intact	Orchiectomy
1	-0.522879	-0.537602	0.567026	-0.251812
2	-0.468521	-0.420216	0.298853	0.0606978
3	-0.443697	-0.552842	0.324282	-0.091515
4	-0.769551	-0.585027	0.30963	0.00432137
5	-0.60206	-0.677781	0.262451	0.0413927
6	-0.853872	-0.585027	0.591065	0.178977
mean	-0.610097	-0.559749	0.392218	-0.00965635
SD	0.167485	0.0839249	0.146349	0.147427
SEM	0.0683754	0.0342622	0.0597468	0.0601869
vs. intact		0.612		<0.001
vs. control			<0.001	<0.001
Normality Test (Shapiro-Wilk) :			Passed (P = 0.687)
Two Way ANOVA + Tukey Test
Source of Variation		DF	SS	MS	F	P
AA		1	3.737	3.737	152.069	<0.001
testis		1	0.219	0.219	8.892	0.007
AA x testis		1	0.338	0.338	13.773	0.001
Residual		20	0.491	0.0246
Total		23	4.785	0.208

## Sheet: Fig 3d-g. TIC
TUBULAR INJURY SCORE IN CORTEX															TUBULAR INJURY SCORE IN OUTER STRIPE OF OUTER MEDULLA															TUBULAR INJURY SCORE IN INNER STRIPE OF OUTER MEDULLA															TUBULAR INJURY SCORE IN INNER MEDULLA
Tubular injury score per image															Tubular injury score per image															Tubular injury score per image															Tubular injury score per image
image no.	kidney no.	Control in male						AA in male							image no.	kidney no.	Control in male						AA in male							image no.	kidney no.	Control in male						AA in male							image no.	kidney no.	Control in male
		Intact			Orchiectomy			Intact			Orchiectomy						Intact			Orchiectomy			Intact			Orchiectomy						Intact			Orchiectomy			Intact			Orchiectomy						Intact
		injured	total	%	injured	total	%	injured	total	%	injured	total	%				injured	total	%	injured	total	%	injured	total	%	injured	total	%				injured	total	%	injured	total	%	injured	total	%	injured	total	%				injured	total	%
1	1	0	35	0	0	45	0	32	40	80	5	39	12.8205		1	1	0	39	0	1	38	2.63158	30	36	83.3333	28	46	60.8696		1	1	1	38	2.63158	1	42	2.38095	26	34	76.4706	17	38	44.7368		1	1	1	74	1.35135
2		1	39	2.5641	1	39	2.5641	30	36	83.3333	15	42	35.7143		2		0	40	0	0	41	0	38	43	88.3721	23	43	53.4884		2		2	40	5	1	46	2.17391	22	26	84.6154	12	28	42.8571		2		0	77	0
3		0	33	0	0	33	0	30	37	81.0811	26	45	57.7778		3		1	26	3.84615	1	42	2.38095	19	22	86.3636	25	48	52.0833		3		1	44	2.27273	2	43	4.65116	23	28	82.1429	16	37	43.2432		3		1	64	1.5625
4		1	31	3.22581	1	33	3.0303	31	38	81.5789	9	40	22.5		4		0	28	0	1	29	3.44828	19	21	90.4762	31	41	75.6098		4		2	36	5.55556	1	45	2.22222	26	32	81.25	17	42	40.4762		4		1	72	1.38889
5		0	35	0	0	30	0	26	34	76.4706	12	36	33.3333		5		1	33	3.0303	0	54	0	22	26	84.6154	17	25	68		5		1	32	3.125	0	41	0	28	36	77.7778	21	44	47.7273		5		2	73	2.73973
6	2	1	30	3.33333	1	29	3.44828	31	38	81.5789	9	35	25.7143		6	2	1	30	3.33333	0	43	0	36	41	87.8049	20	29	68.9655		6	2	0	46	0	2	39	5.12821	31	38	81.5789	13	29	44.8276		6	2	1	66	1.51515
7		2	31	6.45161	2	32	6.25	25	33	75.7576	15	42	35.7143		7		0	37	0	1	30	3.33333	33	36	91.6667	21	30	70		7		1	33	3.0303	0	36	0	28	35	80	28	36	77.7778		7		0	67	0
8		1	29	3.44828	1	46	2.17391	28	35	80	14	46	30.4348		8		2	26	0	1	34	2.94118	29	32	90.625	37	55	67.2727		8		2	37	5.40541	1	37	2.7027	26	36	72.2222	28	46	60.8696		8		1	72	1.38889
9		1	42	2.38095	1	29	3.44828	35	41	85.3659	13	39	33.3333		9		0	30	0	2	32	6.25	45	48	93.75	30	54	55.5556		9		2	32	6.25	0	40	0	18	21	85.7143	15	28	53.5714		9		1	68	1.47059
10		0	41	0	0	30	0	27	31	87.0968	9	38	23.6842		10		2	36	5.55556	1	35	2.85714	36	39	92.3077	28	45	62.2222		10		0	33	0	2	37	5.40541	27	43	62.7907	9	26	34.6154		10		0	73	0
11	3	0	43	0	0	40	0	30	36	83.3333	6	43	13.9535		11	3	0	34	0	0	46	0	27	29	93.1034	20	30	66.6667		11	3	1	38	2.63158	1	38	2.63158	35	41	85.3659	18	36	50		11	3	1	92	1.08696
12		1	32	3.125	1	28	3.57143	32	39	82.0513	7	47	14.8936		12		2	37	5.40541	0	40	0	23	26	88.4615	22	34	64.7059		12		2	47	4.25532	2	34	5.88235	33	40	82.5	11	30	36.6667		12		2	91	2.1978
13		2	33	6.06061	2	41	4.87805	32	36	88.8889	23	39	58.9744		13		1	28	3.57143	1	48	2.08333	25	29	86.2069	15	37	40.5405		13		1	45	2.22222	2	34	5.88235	27	38	71.0526	10	31	32.2581		13		0	93	0
14		1	31	3.22581	0	29	0	36	42	85.7143	10	37	27.027		14		2	37	5.40541	1	31	3.22581	23	26	88.4615	31	50	62		14		0	43	0	0	36	0	31	39	79.4872	10	24	41.6667		14		1	82	1.21951
15		1	35	2.85714	1	36	2.77778	24	32	75	7	45	15.5556		15		2	29	6.89655	0	37	0	24	27	88.8889	24	45	53.3333		15		1	40	2.5	0	32	0	33	37	89.1892	12	35	34.2857		15		0	84	0
16	4	0	36	0	2	32	6.25	32	38	84.2105	22	43	51.1628		16	4	0	27	0	2	32	6.25	35	39	89.7436	31	44	70.4545		16	4	3	36	8.33333	1	41	2.43902	32	36	88.8889	17	40	42.5		16	4	1	75	1.33333
17		2	33	6.06061	0	31	0	29	35	82.8571	6	37	16.2162		17		1	34	2.94118	1	30	3.33333	19	20	95	14	34	41.1765		17		0	38	0	1	44	2.27273	26	32	81.25	12	25	48		17		1	88	1.13636
18		1	32	3.125	2	34	5.88235	28	34	82.3529	5	42	11.9048		18		2	35	5.71429	0	37	0	26	29	89.6552	33	40	82.5		18		1	40	2.5	2	36	5.55556	18	22	81.8182	18	45	40		18		2	81	2.46914
19		0	28	0	1	42	2.38095	23	30	76.6667	15	45	33.3333		19		1	23	4.34783	0	39	0	23	26	88.4615	29	42	69.0476		19		0	37	0	1	35	2.85714	23	28	82.1429	10	32	31.25		19		0	73	0
20		0	27	0	2	27	7.40741	37	43	86.0465	18	38	47.3684		20		0	30	0	0	33	0	35	38	92.1053	24	37	64.8649		20		2	39	5.12821	1	38	2.63158	23	27	85.1852	8	34	23.5294		20		1	71	1.40845
21	5	1	36	2.77778	1	36	2.77778	25	35	71.4286	6	43	13.9535		21	5	0	33	0	1	26	3.84615	40	46	86.9565	23	36	63.8889		21	5	1	32	3.125	2	37	5.40541	27	32	84.375	12	33	36.3636		21	5	1	70	1.42857
22		1	41	2.43902	1	33	3.0303	39	44	88.6364	23	44	52.2727		22		3	29	10.3448	2	31	6.45161	34	37	91.8919	29	48	60.4167		22		2	47	4.25532	1	32	3.125	29	33	87.8788	11	30	36.6667		22		1	67	1.49254
23		2	33	6.06061	3	31	9.67742	33	41	80.4878	18	40	45		23		2	26	7.69231	2	26	7.69231	25	27	92.5926	16	39	41.0256		23		0	41	0	1	37	2.7027	29	38	76.3158	18	31	58.0645		23		2	72	2.77778
24		1	27	3.7037	0	32	0	31	37	83.7838	12	47	25.5319		24		1	30	3.33333	1	50	2	26	28	92.8571	29	40	72.5		24		1	38	2.63158	2	35	5.71429	32	36	88.8889	15	27	55.5556		24		0	71	0
25		0	30	0	1	29	3.44828	35	42	83.3333	25	49	51.0204		25		0	34	0	0	46	0	19	20	95	28	38	73.6842		25		2	40	5	2	34	5.88235	28	33	84.8485	20	36	55.5556		25		1	66	1.51515
26	6	0	29	0	0	27	0	33	40	82.5	11	42	26.1905		26	6	1	28	3.57143	0	23	0	27	30	90	13	25	52		26	6	1	36	2.77778	1	41	2.43902	29	34	85.2941	16	34	47.0588		26	6	0	73	0
27		1	32	3.125	1	38	2.63158	32	36	88.8889	6	37	16.2162		27		1	29	3.44828	1	34	2.94118	29	31	93.5484	23	28	82.1429		27		2	39	5.12821	1	38	2.63158	31	38	81.5789	14	32	43.75		27		1	70	1.42857
28		0	33	0	2	28	7.14286	30	37	81.0811	19	46	41.3043		28		0	31	0	0	34	0	27	29	93.1034	25	41	60.9756		28		1	33	3.0303	0	36	0	30	35	85.7143	12	27	44.4444		28		1	71	1.40845
29		2	38	5.26316	2	33	6.06061	34	38	89.4737	5	52	36.5385		29		1	34	2.94118	1	43	2.32558	29	33	87.8788	35	40	87.5		29		1	32	3.125	1	40	2.5	28	34	82.3529	13	31	41.9355		29		1	76	1.31579
30		1	31	3.22581	1	36	2.77778	37	41	90.2439	25	36	69.4444		30		0	41	0	0	35	0	28	30	93.3333	32	39	82.0513		30		2	33	6.06061	0	37	0	26	32	81.25	12	35	34.2857		30		0	80	0
Mean		0.8	33.5333	2.41511	1	33.6333	3.05365	30.9	37.3	82.6414	13.2	41.8	32.6296		Mean		0.9	31.8	2.71263	0.7	36.6333	2.13306	28.3667	31.4667	90.2188	25.2	39.4333	64.1847		Mean		1.2	38.1667	3.19917	1.06667	38.0333	2.84057	27.5	33.8	81.6647	14.8333	33.4	44.1513		Mean		0.833333	75.0667	1.12118
Tubular injury score per kidney															Tubular injury score per kidney															Tubular injury score per kidney															Tubular injury score per kidney
kidney no.		Control in male						AA in male							kidney no.		Control in male						AA in male							kidney no.		Control in male						AA in male							kidney no.		Control in male
		Intact			Orchiectomy			Intact			Orchiectomy						Intact			Orchiectomy			Intact			Orchiectomy						Intact			Orchiectomy			Intact			Orchiectomy						Intact
1		1.15798			1.11888			80.4928			32.4292				1		1.37529			1.69216			86.6321			62.0102				1		3.71697			2.28565			80.4513			43.8081				1		1.40849
2		3.12283			3.06409			81.9598			29.7762				2		1.77778			3.07633			91.2308			64.8032				2		2.93714			2.64726			76.4612			54.3323				2		0.874926
3		3.05371			2.24545			82.9976			26.0808				3		4.25576			1.06183			89.0245			57.4493				3		2.32182			2.87926			81.519			38.9754				3		0.900854
4		1.83712			4.38414			82.4268			31.9971				4		2.60066			1.91667			90.9931			65.6087				4		3.19231			3.15121			83.857			37.0559				4		1.26946
5		2.99622			3.78676			81.534			37.5557				5		4.27409			3.99801			91.8596			62.3031				5		3.00238			4.56595			84.4614			48.4412				5		1.44281
6		2.32279			3.72256			86.4375			37.9388				6		1.99218			1.05335			91.5728			72.9339				6		4.02438			1.51412			83.2381			42.2949				6		0.830562
Mean		2.41511			3.05365			82.6414			32.6296				Mean		2.71263			2.13306			90.2188			64.1847				Mean		3.19917			2.84057			81.6647			44.1513				Mean		1.12118
SD		0.796159			1.19597			2.04406			4.55901				SD		1.26597			1.17663			2.02188			5.14965				SD		0.60436			1.01781			2.95543			6.36798				SD		0.283416
SEM		0.32503			0.488253			0.834483			1.86121				SEM		0.516831			0.480359			0.825431			2.10234				SEM		0.246729			0.41552			1.20655			2.59971				SEM		0.115704
Logarithmic transformation															Logarithmic transformation															Logarithmic transformation															Logarithmic transformation
kidney no.		Control in male						AA in male							kidney no.		Control in male						AA in male							kidney no.		Control in male						AA in male							kidney no.		Control in male
		Intact			Orchiectomy			Intact			Orchiectomy						Intact			Orchiectomy			Intact			Orchiectomy						Intact			Orchiectomy			Intact			Orchiectomy						Intact
1		0.0637017			0.0487839			1.90576			1.51094				1		0.138395			0.228442			1.93768			1.79246				1		0.570189			0.35901			1.90553			1.64155				1		0.148755
2		0.494549			0.486302			1.9136			1.47387				2		0.249877			0.488033			1.96014			1.8116				2		0.467925			0.422797			1.88344			1.73506				2		-0.0580288
3		0.484828			0.351304			1.91907			1.41632				3		0.628977			0.0260542			1.94951			1.75928				3		0.365829			0.45928			1.91126			1.59079				3		-0.0453455
4		0.264138			0.641885			1.91607			1.50511				4		0.415083			0.282547			1.95901			1.81696				4		0.504105			0.498477			1.92354			1.56886				4		0.103618
5		0.476574			0.578267			1.91134			1.57468				5		0.630844			0.601844			1.96312			1.79451				5		0.477466			0.659531			1.92666			1.68521				5		0.159208
6		0.36601			0.570842			1.9367			1.57908				6		0.299328			0.0225733			1.96177			1.86293				6		0.604699			0.18016			1.92032			1.62629				6		-0.0806278
Mean		0.3583			0.446231			1.91709			1.51				Mean		0.393751			0.274916			1.9552			1.80629				Mean		0.498369			0.429876			1.91179			1.64129				Mean		0.0379298
SD		0.169868			0.219008			0.0106139			0.0617438				SD		0.203382			0.236697			0.00984087			0.0343207				SD		0.0841756			0.158583			0.0159686			0.061227				SD		0.110909
SEM		0.0693484			0.0894097			0.00433311			0.0252068				SEM		0.0830304			0.0966313			0.00401752			0.0140114				SEM		0.0343645			0.0647411			0.00651917			0.0249958				SEM		0.0452785
vs. intact					0.262						0.004				vs. intact					0.262						0.004				vs. intact					0.227						<0.001				vs. intact
vs. control								<0.001			<0.001				vs. control								<0.001			0.003				vs. control								<0.001			<0.001				vs. control
Normality Test (Shapiro-Wilk) :					Failed (P < 0.050)										Normality Test (Shapiro-Wilk) :					Failed (P < 0.050)										Normality Test (Shapiro-Wilk) :					Passed (P = 0.070)										Normality Test (Shapiro-Wilk) :
Kruskal-Wallis + Student-Newman-Keuls Test :															Kruskal-Wallis + Student-Newman-Keuls Test :															Two Way ANOVA + Tukey Test															Two Way ANOVA + Tukey Test
H = 19.767 with 3 degrees of freedom (P =<0.001)															H = 19.767 with 3 degrees of freedom (P =<0.001)															Source of Variation			DF	SS		MS			F			P			Source of Variation			DF	SS
																														AA			1	10.335		10.335			1140.77			<0.001			AA			1	10.601
																														Sex			1	0.172		0.172			19.027			<0.001			Sex			1	0.858
																														AA x sex			1	0.0612		0.0612			6.756			0.017			AA x sex			1	0.594
																														Residual			20	0.181		0.00906									Residual			20	0.125
																														Total			23	10.749		0.467									Total			23	12.178
[truncated: 9 more columns]
